# Supplementary material for: Bivalent intra-spike binding provides durability against emergent Omicron lineages: Results from a global consortium
Source: Cell Rep. 2023 Jan 12;42(1):112014. doi: 10.1016/j.celrep.2023.112014 (PMC9834171; doi:10.1016/j.celrep.2023.112014)
Supplement: Table S1. Neutralization activity of all items in the CoVIC panel against pseudovirus bearing major SARS-CoV-2 VoCs, related to Figures 2 and S2 — Neutralization activity is expressed as the percentage of infected cells in the presence of 250ng/mL or 25μg/mL antibody relative to cells infected in the absence of antibody. [file mmc2.xlsx]

## Sheet: List (2) CommOrg
Epitope bin	COVIC ID		G614 25µg/mL	G614 250ng/mL		Beta 25µg/mL	Beta 250ng/mL		Delta 25µg/mL	Delta 250ng/mL		Mu 25µg/mL	Mu 250ng/mL		BA.1 25µg/mL	BA.1 250ng/mL		BA.1.1 25µg/mL	BA.1.1 250ng/mL		BA.2 25µg/mL	BA.2 250ng/mL
RBD1	1		0	53.9138		0	123.629		0	14.2343		0	60.2755		0	90.5974		0.369215	102.867		2.40014	115.005
RBD2b	2		0.0898729	4.06821		0.362301	1.69331		61.5911	92.1407		0.208808	0.910284		105.517	94.1199		89.1714	101.84		101.067	92.772
RBD2c	3		0.641875	43.3792		100.252	99.1342		0.505189	12.7456		96.2887	94.8087		89.7755	95.2972		101.997	99.8189		95.0843	84.2879
RBD2d	4		0.143281	56.178		48.4027	107.334		0.398363	49.0806		40.3856	103.123		28.6211	87.7758		178.669	95.2257		167.879	95.8216
RBD2c	5		0	18.951		94.6413	107.266		0.256335	4.63233		93.2549	95.0912		98.1694	77.6704		96.1784	91.4333		89.5423	102.128
RBD2a	6		3.10068	90.554		12.1177	100.814		1.77334	58.5511		15.5108	95.9753		104.296	81.3741		95.9472	95.6004		89.5289	98.3
RBD6b	7		0.182144	2.98414		74.9118	103.377		0.38348	0.252604		0.404747	4.46666		99.1105	89.5895		96.8272	95.4587		96.8336	90.7641
RBD6b	8		0.180962	91.0157		1.8974	98.1603		0.247326	56.3454		2.25297	83.885		95.4902	85.6894		105.886	95.9466		96.899	83.0479
RBD2c	9		0.174312	0.0953387		0.932008	92.8738		0	5.45339		0.127244	34.5828		97.8459	87.8694		96.8514	96.6717		106.679	88.1865
RBD2c	10		0.089297	0		3.56441	103.66		0.128281	6.20107		0.122866	25.3537		103.211	100.531		111.661	93.6602		100.667	84.7186
RBD2c	11		0.763703	0.535532		0	6.34124		0	1.33864		0	0.984163		100.241	97.2641		106.659	102.838		86.518	108.561
RBD2c	12		0.267249	0.907082		2.43182	70.085		0.26668	9.77583		0.826044	17.0021		103.735	110.611		113.023	105.01		77.9225	90.4037
RBD2c	13		0.268968	0.72681		0.423156	41.3632		0.119961	1.36638		0	1.44366		107.649	97.9564		104.317	90.4449		113.1	92.1875
RBD2d	14		91.2337	83.8426		96.1939	103.844		83.1459	93.687		93.4887	101.001		100.688	95.0014		83.9592	82.5758		84.9107	72.3649
RBD2d	15		0.0902367	1.26493		87.6653	105.734		2.88868	27.8278		93.2388	94.8296		97.4338	79.8988		95.8721	84.9222		93.2785	78.5927
RBD2a	16		42.6773	82.6846		72.5124	108.859		8.53764	56.1749		69.0103	94.666		86.6346	88.6656		80.322	83.6334		77.399	78.2656
RBD4b	17		5.12043	73.6362		20.0676	98.4367		72.3195	82.6701		56.4758	93.2513		10.0896	79.0427		21.6979	74.36		7.15892	74.1975
NA	18		94.6244	93.0076		91.9386	101.258		80.3246	77.2749		90.0539	99.5367		97.2167	86.9014		95.0052	89.7075		91.3438	88.4088
NA	19		0.0874751	70.5875		1.30412	88.3747		0.253854	59.6713		0.400774	73.25		0.897271	44.8369		0.558552	54.7596		0	67.2398
S1	20		7.91897	12.4418		76.8159	104.158		74.7665	84.4021		53.9985	86.3047		77.9053	90.3095		76.6055	82.9182		77.4145	79.2994
RBD7c	21		65.1423	99.3061		47.0682	102.451		24.1704	80.5241		67.2417	91.0341		81.4428	90.8461		78.5949	96.0449		66.7138	76.965
RBD6a	22		69.5015	90.2021		54.7307	104.387		23.8688	70.659		56.9493	88.9832		96.4496	96.9468		104.702	101.91		80.3593	78.8783
RBD5b	23		80.1267	86.7183		91.2984	105.002		68.5996	86.7786		79.892	94.3497		95.0126	90.4309		87.2295	89.5608		70.3527	82.3632
RBD7b	24		101.654	102.594		89.7418	106.252		74.0114	85.7941		89.0694	96.373		106.276	98.3461		72.4479	108.009		73.8029	90.8987
RBD7b	25		101.246	89.4544		94.6074	114.133		105.464	97.6959		99.3161	105.129		98.8916	99.7155		91.3058	94.8511		101.208	95.1296
RBD7b	26		81.0801	81.8845		88.8413	99.4946		86.9771	85.3994		93.1291	97.4251		107.268	88.5968		81.5582	94.9375		91.5597	100.551
RBD3a	27		23.0567	72.2828		47.5308	91.6664		5.14957	67.8435		40.7332	93.1		87.1979	79.5516		80.6216	89.7317		94.264	89.0061
RBD6b	28		0.7881	57.3312		0.0532152	64.8004		0	37.4582		0.256956	64.1503		32.9012	75.1835		27.561	86.3024		58.7667	83.677
NA	29		90.6805	84.3373		86.6714	103.223		65.9617	77.085		96.8413	88.2983		106.084	80.9557		87.5467	84.4266		93.7795	77.2532
RBD2d	30		0.0890592	0.379262		91.6646	105.951		0.392048	2.92153		92.6106	92.7646		93.4672	74.327		85.8603	79.7144		89.9642	81.4273
RBD4b	31		28.015	73.8877		83.189	106.801		16.3378	52.0585		89.205	90.8887		97.1056	82.8874		85.5045	79.444		72.0994	78.1653
RBD2d	32		0.0888934	0.276627		33.5076	89.2836		28.6011	72.8269		43.9062	87.1789		107.552	83.0084		83.3741	79.5748		76.2731	71.8984
NA	33		34.9263	46.3535		88.5591	103.4		55.4222	80.6318		86.8168	94.7059		101.132	85.7152		87.0476	80.5746		66.3499	69.7286
NA	34		5.9159	14.2188		35.6363	98.9695		74.5225	74.787		31.0184	81.6806		48.2517	86.0833		36.0818	71.8427		64.1435	74.4841
RBD7c	35		89.5344	89.5385		74.7141	109.5		55.2452	80.1561		86.3889	93.6407		93.2327	93.5565		77.6338	81.8336		70.6863	73.6549
NA	36		14.7362	30.3238		92.8943	109.058		90.6471	84.7962		93.8936	98.6023		98.0337	105.282		88.1957	83.7717		94.2798	86.8349
NA	37		99.4603	86.6223		97.2195	114.327		80.3142	90.4079		14.8369	92.593		106.82	98.4659		95.9911	92.0411		91.5846	101.536
RBD6b	38		0.356902	31.4724		0.0596859	23.6903		0.406151	6.97799		59.8659	28.2306		96.8371	92.3429		80.3616	90.1566		93.4166	87.4582
RBD2d	39		0.279535	0.0928783		86.6922	102.867		0.366487	6.33184		91.5242	94.9074		96.6875	82.1648		82.0342	90.8887		88.1835	81.6276
RBD2d	40		0.266822	23.9812		0.225646	85.4536		0.647354	9.04272		0.0642063	37.1438		100.888	86.7287		100.237	89.682		86.182	87.0618
NA	41		23.9729	82.1964		52.7279	101.054		15.0034	69.5415		0.322264	100.958		87.318	88.8767		88.8285	82.0611		60.958	87.7432
RBD2a	42		0	5.58432		6.28022	73.513		0.656187	0.997023		0.502626	0.540413		85.5924	82.8983		87.5269	95.1869		72.9024	81.0499
RBD2c	43		0.175547	0.27385		88.4846	102.458		0.127338	0.620522		0.064552	6.03217		101.299	89.6867		96.2772	84.9048		80.8655	74.7003
RBD2c	44		0.852887	2.43252		100.173	103.882		0.131958	0.6417		0	3.51611		99.5187	76.5313		97.0182	87.978		72.4654	64.5061
RBD2c	45		0.258637	1.90237		86.6654	104.729		0.254676	0.528276		0.383477	1.79315		92.1699	74.3501		93.4684	75.3478		71.5843	62.5321
S2	46		81.7048	93.8083		90.8655	106.804		57.4818	73.516		0.129303	5.72626		108.873	87.6183		15.8408	81.6181		65.023	69.5551
S2	47		94.44	90.2002		90.1686	107.347		78.0833	77.1002		0.0630328	0.947694		112.954	90.848		3.38937	74.0916		72.8029	80.7033
RBD2a	48		1.68007	57.0747		93.7911	106.294		0.268333	8.8798		0.0688225	1.37529		95.3587	98.2629		5.53041	77.2166		91.2252	80.7445
RBD2a	49		0.0943881	25.8771		92.7929	103.899		0.541703	1.64343		14.3721	89.655		93.8778	98.5906		95.4193	91.1534		110.535	91.3844
RBD2a	50		0.61506	28.1062		92.4804	105.347		0.275682	2.56839		60.6789	92.2301		101.321	79.3854		99.6903	92.9577		89.3352	90.1162
S2	51		89.1992	89.3274		92.8235	99.2449		45.9721	54.1557		92.9985	90.7116		90.6452	82.3692		76.6539	78.5991		83.5416	73.8373
RBD2a	52		0.447441	18.3917		91.1163	98.6688		0.273159	6.29908		0.311267	16.9399		87.5245	82.0195		110.045	84.4633		87.9205	75.3599
RBD7a	53		4.2862	107.466		0.414494	118.874		0.968589	58.5142		0.327547	92.4662		0.867812	54.4227		0.914781	55.0011		0.657802	55.8207
RBD7a	54		0.347446	1.26133		0.111289	2.98372		0.261602	0.129994		0.126732	0.82806		1.09965	39.0276		0.923746	33.9495		82.8546	96.2237
RBD7a	55		0	0		0.0562505	0.313404		0.257249	0.125994		0	0.251569		0.221732	2.43318		0.263522	2.40826		74.8172	76.6098
RBD7a	56		0.0877505	0.37022		0	0.121952		0.133959	0.38371		0.0644859	0		0.461307	1.46292		0.263169	1.1224		73.3149	72.2382
RBD7a	57		0	0.0954704		0.111633	0.188915		0	0.239444		0.0641408	0		0.895878	3.13181		2.26032	1.11091		65.4571	71.229
RBD7a	58		0.165348	0		0.115649	0.507618		0.137491	0.386579		0.191253	0		0.833264	3.16965		1.98174	2.43772		69.1735	68.5592
RBD7a	59		0.168472	0.445816		0.0574876	1.90919		0.519749	0.254783		0	0.0639424		0.797722	1.07563		0.946108	0.982261		74.8385	71.7414
RBD7a	60		0.907397	0.175607		0.0641509	0		0	0.277238		0.207603	0.205217		0.537933	1.36188		2.22111	1.69121		91.8238	88.3494
RBD7a	61		0	0.55787		0.0627047	0		0	0.360104		0.209329	0.412246		0.892415	2.3715		0	1.45575		110.721	96.2192
RBD7a	62		0.0874751	0.0895097		0.113561	0		0.249537	1.29042		0.0666365	0.136026		1.40281	0.475721		1.07576	0.25242		103.387	86.7178
RBD7a	63		0.180864	0.0974083		0.0544301	0		0.12745	0.500623		0.129237	0.0641731		0.809227	1.89917		0.957986	0.607838		93.365	90.0676
RBD7a	64		0.0891779	0.0933804		0	0.137791		0.371096	0.741733		0.0643704	0		0.446553	8.99492		0.794224	6.34204		90.4228	95.2881
RBD7a	65		0	0		0	0.0643711		0.248605	0		0	0.123783		0.460816	5.50666		0.796835	5.63207		88.7181	95.6725
RBD7a	66		0.0882367	0.445241		0.0544028	0		0.638191	0		0.197144	0		0.360684	4.47044		0.791935	8.06024		85.0964	73.3292
RBD2a	67		5.1049	62.2255		8.3772	69.9218		0	29.3323		2.29462	69.7028		100.763	78.4332		98.1056	91.5847		79.2583	83.3959
RBD2d	68		0.274788	0		95.7308	98.0476		0.666084	0.258525		83.1408	89.563		101.238	88.0457		93.6398	90.1044		78.9934	90.7745
RBD1	69		2.35059	53.9978		0.795968	34.5551		1.27638	18.4707		0.194905	22.5211		1.16663	21.5801		0.670906	20.2658		1.07812	27.7749
NA	70		19.7013	75.0879		49.9144	102.549		3.6749	60.7405		48.5071	93.6458		38.7679	87.8429		55.7316	97.4741		28.5418	88.9381
NA	71		7.67426	80.0542		17.4645	104.541		0.132038	55.0348		15.3944	93.4654		47.7926	94.9006		74.4675	79.1161		55.2882	80.0012
NA	72		0.77531	46.2144		51.791	103.912		0.12794	11.4479		0.740667	47.0009		45.0951	108.571		73.3174	87.2055		61.2295	88.4333
RBD2a	73		0.27524	65.5273		76.9065	105.917		0	36.2817		0.776361	68.6029		52.1771	94.7632		93.6463	95.1521		101.61	110.16
RBD3a	74		1.48513	39.5267		5.9702	67.808		0.739233	23.552		0.835001	82.4217		86.8806	95.6569		87.2913	97.8719		100.133	89.2005
RBD3a	75		23.7299	62.9303		56.2484	93.0645		5.34669	64.1323		46.5945	95.1964		97.615	94.2188		89.0834	95.5306		90.9058	94.1401
RBD3a	76		22.5149	66.9216		52.5521	90.9474		9.58906	59.5766		53.8548	99.9028		92.8812	92.8028		84.9632	95.0545		90.9314	79.5782
RBD3a	77		82.429	81.2777		98.2541	100.607		78.2716	78.6831		99.5449	99.8331		102.002	90.9099		101.536	92.6965		95.5503	89.8974
RBD5a	78		0.813667	16.7463		5.35922	38.0229		1.77646	17.6835		5.10263	42.7973		85.2607	88.8871		100.491	95.7076		96.4866	87.7232
RBD2a	79		0.177175	1.10356		0.29631	34.4224		0.374629	1.2508		0.411922	2.9776		3.21676	32.0296		2.86824	37.9718		2.2376	36.7121
RBD3a	80		1.40401	51.8506		2.08235	64.0298		0	26.6723		0.560385	67.019		39.0159	80.9647		25.0173	80.862		14.941	76.1893
RBD3a	81		5.57791	53.8466		13.9015	74.7364		0.505337	39.1003		5.69204	81.482		48.4342	92.9966		39.6991	83.1241		17.0924	73.2519
RBD7b	82		93.3017	86.8068		91.2517	102.925		76.0361	82.5213		85.9975	103.225		97.1639	95.8074		92.3805	80.932		84.3501	77.051
RBD7a	83		0.25877	44.3569		0.0567953	36.1193		0	7.51593		0.0697956	41.3856		70.9121	105.53		68.3122	89.9849		79.1742	76.5292
RBD7a	84		0.259573	53.1345		0	46.0192		0.395632	10.4368		0.434431	46.1919		43.8445	104.995		42.6202	91.8726		88.3337	86.6507
RBD3a	85		6.63099	56.5376		27.0246	96.3953		1.9	57.6865		22.9489	103.792		91.3269	104.568		109.665	113.811		87.1851	120.251
NA	86		17.2586	64.8688		46.7352	93.5138		2.60109	61.9191		49.1415	108.239		109.853	89.5035		108.145	110.046		100.256	95.6164
NA	87		98.6349	115.586		108.856	112.186		107.587	101.116		112.358	112.219		119.101	97.6797		117.024	114.996		118.712	111.185
	88		99.7111	81.8198		101.746	99.3926		95.8567	88.5354		100.455	100.167		94.5942	96.5881		98.464	107.303		104.45	110.103
RBD1	89		0.521576	23.9407		0.0590202	13.3896		0	2.70112		0	4.62245		0.44736	7.31243		0.145065	12.0577		0.541373	10.6637
RBD2c	90		0.766621	31.9914		102.632	107.591		6.71241	68.1122		105.338	108.072		106.603	102.795		109.087	100.677		95.6224	102.212
RBD4c	91		15.6927	60.5519		81.0204	103.878		81.51	80.402		100.432	105.698		29.0444	76.175		47.162	90.3008		25.7787	90.1825
RBD2c	92		1.48902	25.6317		101.809	104.35		29.6714	77.7259		0.375414	55.3173		115.212	96.9601		101.906	105.228		89.6382	102.504
RBD1	93		0.333833	3.42087		0	4.41398		0.371839	0.658872		0.075852	3.77039		0.558767	2.4754		0.287941	1.53664		0.351046	1.35765
RBD4a	94		0	1.22304		6.01225	11.1456		41.3353	81.0808		15.6919	29.673		0.665196	0.242818		1.89184	1.34946		0.864364	1.29077
RBD4a	95		2.20402	10.3696		47.5676	98.8145		91.3118	96.1345		75.4308	101.332		2.7888	4.89589		2.26227	7.0623		3.15223	12.8357
RBD5a	96		0.244219	2.86239		0.790088	25.4163		0.138326	10.1347		1.39331	25.8206		109.352	113.803		99.1344	106.36		105.278	94.202
RBD1	97		0.345633	0.0954179		0.0618122	4.75222		0.141731	0.238582		0.0707867	7.37763		18.0791	84.8804		14.5863	96.7592		20.8808	93.1781
RBD1	98		0.611254	0.27428		0.0585108	2.84569		1.80934	0.234407		0.0676923	1.86167		7.67748	65.3129		10.8707	77.8644		10.8992	80.1138
RBD2c	99		0.164888	0.88015		90.6652	95.9649		0.144377	7.92443		91.773	92.1907		82.3756	102.309		76.9264	95.6178		76.6918	81.6247
RBD2b	100		0	0.184344		0.29506	4.99272		0.842109	0.253015		0.0662356	1.23412		5.69983	53.7367		4.56241	73.0838		9.85972	68.8909
RBD4b	101		0.251518	0.477506		0	0.0605849		0.149976	1.59695		0.620005	6.69428		9.03699	50.5143		63.058	99.0401		1.24367	0.529615
RBD2b	102		0.338796	0.0946193		0.0606195	0.122496		0.143099	0.25378		0.0678951	0.498087		0.599095	0.565488		0.914522	0.285737		0	0
RBD2b	103		0.0853242	0.383009		0	0		0.141656	0		0.0655908	0.0645766		1.81438	0.117026		1.01631	1.11424		0.927209	0.350188
RBD2b	104		0.687157	0.276594		0.0576114	11.1358		0.43739	1.22387		0	1.80624		0.783525	5.54208		0.744688	14.261		0.71316	26.0539
RBD2d	105		0.168616	15.2194		85.643	98.6241		87.0797	86.0032		90.2722	97.187		82.1581	93.3088		102.283	97.433		100.997	93.7965
RBD2d	106		0.336741	0.0900208		80.0904	100.447		27.1504	79.9073		74.0914	98.4959		91.7759	85.3031		106.292	93.7198		101.811	94.4467
RBD2d	107		0.328294	0.374692		69.0354	104.344		29.3229	79.714		67.2589	94.4038		94.3725	90.1978		95.2233	105.021		97.0787	95.7524
RBD2d	108		107.944	97.3393		99.5198	103.217		93.767	91.3339		101.965	105.458		98.5885	99.4684		109.237	101.704		110.143	105.534
RBD2d	109		93.8516	94.5867		99.101	96.2202		94.3056	106.211		104.247	98.8363		102.219	103.741		99.6392	101.597		105.196	90.0693
RBD2d	110		0.0878305	0.572507		80.9997	92.5391		11.8801	79.0168		84.1881	91.2764		85.8766	97.2383		85.5441	89.0959		78.0451	87.4905
RBD2d	111		0.495136	0.473643		64.5747	85.2163		22.7101	79.5519		53.7574	87.5532		93.4487	92.3838		86.7411	90.326		81.0919	82.0089
RBD2d	112		0	0.457771		63.2911	85.1487		8.64099	44.0062		48.7982	83.9281		94.5834	88.6799		90.814	89.5794		87.5316	73.4999
RBD7c	113		13.9662	85.1646		11.2662	88.2332		13.0406	83.1227		45.9536	86.435		61.9287	85.339		70.1401	91.9785		89.1482	86.9379
RBD7c	114		0.0839813	78.352		0.207704	81.3425		2.04507	64.0497		5.93898	88.182		31.1624	84.4274		35.7987	89.7337		57.3485	81.0997
RBD7c	115		1.16698	84.8519		2.77849	89.1669		2.20078	76.0769		15.3685	92.9141		48.403	89.4912		45.2462	90.2405		74.7292	81.2789
RBD5a	116		0.0818991	0.0918364		0.701642	0.226408		0.14536	0.375108		0	0.185743		80.5727	83.6809		87.8888	92.3898		82.5965	84.3599
RBD4b	117		0.254159	0.658345		1.39869	16.5306		3.85025	41.6299		89.6829	94.4211		0.114164	0.538852		7.43153	72.0054		0.359733	1.45839
pAb	118		0.253478	7.1745		0	62.88		0.284141	12.3006		0.0622499	66.9147		19.7949	94.6948		66.5942	82.4238		22.8296	77.7473
RBD7a	119		0	0.187937		0.105311	0.0577408		0.147734	0.514768		0.0605858	0		0.343397	0.773287		0.706773	0.414426		87.3313	87.4061
	120		92.0562	102.661		101.379	100.563		101.587	93.1884		93.7879	95.7058		98.9479	98.6688		91.1238	96.6991		84.6614	104.397
RBD7a	121		0.255407	0.368377		0.117408	0		0.285204	0.124935		0.0644214	0		0.443143	0.935955		0.620148	0.557013		95.3441	94.6653
RBD7a	122		0.261308	0.464385		0.105129	0.119297		0.286891	0.262799		0.252531	0.183378		0.225029	0.565787		0.902955	0.523052		87.5907	84.5473
RBD7a	123		0.510188	0.0937535		0.0522051	0.0596804		0.583347	0.372487		0.0620176	0		0.10826	0.555359		2.07154	0.931818		86.2501	77.7276
RBD7a	124		0.255344	0.480304		0.0517749	0		0.142755	1.98057		0.121972	0.0608223		0.233321	0.574756		0.863101	0.675721		74.5887	82.1687
RBD7a	125		0.25354	0.483136		0	0.343961		0.300629	0.265823		0.0621413	0		0.237157	1.36875		0.144544	0.269621		81.1952	75.4327
RBD7a	126		0.170481	0.481999		0.0526944	0.23186		1.22249	0.130805		0.061452	0.0613712		0.713645	0.114337		0.752161	0.41242		76.9438	88.2781
RBD7a	127		0.341045	0.184552		0.104156	0.113924		0.712058	0.243805		0.0607039	0.296667		0.443522	0.868728		0.737508	0.669729		79.4304	78.6299
RBD7a	128		0.258516	0.563488		0	0.17093		0.149263	0.240632		0.125787	0.0601646		0.790799	5.79355		0.741447	9.44245		93.6531	71.8737
RBD7a	129		0.165399	0.563488		0.0515873	0.112408		0.138854	0.125887		0.304334	0		0.718472	0.538445		1.01298	1.36364		78.7628	65.7201
RBD7a	130		0.168903	0.0964566		0.0525131	0.0566881		0	0		0.183452	1.07399		0.819815	2.52689		0.584714	1.62544		74.7951	81.1718
RBD7c	131		0.340459	75.1464		9.12554	90.1259		0.434305	56.4681		27.2221	91.1308		64.7938	96.6393		66.1101	92.748		55.923	83.9622
S2	132		3.43321	89.1291		3.95068	88.5208		0.716841	69.7064		1.86145	83.4418		32.2345	103.164		55.4953	98.4083		53.0579	91.422
NTD	133		0.50708	47.4812		93.6203	95.5947		0	51.6805		97.8297	96.2234		3.87183	95.9344		116.609	96.2973		103.517	90.1707
RBD5a	134		0.431719	3.42674		1.07429	8.25429		0.142564	2.88441		15.8432	55.3218		2.8609	72.4883		109.237	96.8882		23.3452	82.2893
RBD2a	135		0.170858	32.9344		79.9341	85.0851		0.444804	21.5963		90.9471	90.6585		0.645078	53.637		102.663	80.9242		83.8692	79.3922
RBD2a	136		0.635243	6.59202		80.1087	92.2815		0.584465	4.08268		0.763002	45.8548		0.693521	63.2769		95.0654	89.6034		76.8306	79.6174
S2	137		0.182261	61.4531		86.7439	90.7894		0.312239	46.4564		84.5503	94.0433		1.73024	72.3833		103.836	82.2979		75.0569	77.3843
NTD	138		0.265509	75.4113		85.3297	93.4788		0.146638	44.4308		92.0172	89.0778		1.53355	73.0908		93.9258	91.0301		88.9539	65.0798
RBD7b	139		0.0869062	80.3525		47.6266	89.7099		0.145202	66.9876		76.465	86.4478		2.38833	66.1556		92.1837	99.9602		75.5334	70.9099
RBD2d	140		0.0862149	22.6699		81.7534	95.0459		0.446416	22.7194		93.7126	89.288		30.2526	79.8422		99.2375	93.0715		72.4896	65.1005
RBD2c	141		0.0860866	26.126		62.5377	94.9245		0.152071	41.6941		56.9648	82.6552		1.61003	55.5369		89.9844	88.6622		82.5789	67.5561
RBD2a	142		0.519615	8.31974		76.2609	98.7909		0.443326	1.13639		1.62336	51.6956		1.43613	60.0656		10.2077	56.9364		6.58762	64.4611
RBD1	143		0.0880535	20.0912		92.3931	97.8103		0.147857	4.02073		84.394	95.9057		84.9181	89.5267		106.417	86.6298		76.5923	93.6116
RBD5a	144		0.818025	1.59978		0.783117	2.68787		2.30193	3.81724		3.20468	5.58594		1.52753	16.6679		1.89921	22.7041		2.84765	57.8493
RBD7a	145		0.179944	0.361373		0	2.04384		0.585427	0		0	0.685567		1.54968	55.7164		2.07029	62.4133		102.525	93.771
NA	146		92.1127	87.6544		83.3384	86.8276		94.4482	95.9335		95.2521	92.635		92.0993	87.7063		102.469	91.9207		86.2702	91.7421
RBD2b	147		0.271041	0.369623		49.2836	89.6837		0.14226	0.513053		23.3329	90.248		77.8824	78.9619		72.745	82.7656		77.0717	81.4127
	148		0.272247	0.294217		80.6959	93.3598		0	0.77366		92.5382	87.3168		106.263	71.1796		104.823	95.6536		76.0915	82.3343
RBD5c	149		0.274473	3.85146		11.9774	24.5343		1.3578	9.67817		89.7424	88.5418		54.9905	64.2367		102.167	91.6112		0.337204	2.01386
RBD2a	150		0.178005	46.7903		28.9649	68.3083		0.148103	12.5491		62.8213	92.991		72.6681	84.6976		99.1239	88.5899		5.46525	62.1388
RBD5b	151		13.6017	84.82		44.3812	86.8737		8.22058	78.5297		34.8719	88.3951		45.6569	76.416		42.6123	92.5136		23.3505	58.7443
RBD5b	152		22.0232	86.6745		42.2745	90.8137		24.1898	92.3979		42.7469	84.3886		40.0708	68.636		30.9887	95.5737		23.288	67.8024
RBD2a	153		0.175528	3.85829		55.7358	88.6647		0.610545	1.7048		0	4.572		75.6737	83.1736		96.9328	83.606		73.7726	18.6964
S2	154		0.434422	31.5622		1.77005	48.7434		0.145717	27.6389		4.37712	43.4475		0.455054	33.2705		1.01435	26.0505		1.2149	39.8039
RBD2c	155		0.0908917	0.587731		65.3864	96.1878		0.909573	0.777347		74.9291	89.5744		94.4253	97.8051		90.5561	78.7476		74.4817	71.0348
RBD2a	156		0.0866024	1.09186		91.5738	90.6495		0.142831	0.632712		0.82114	47.5179		95.5234	93.6856		101.293	97.502		98.3552	93.6154
RBD2a	157		0.431504	3.35286		93.9172	100.725		0.424178	2.93864		89.2902	93.0889		93.4487	94.945		111.597	106.622		98.2751	93.277
RBD2a	158		0.374459	1.92393		63.5449	92.0836		2.168	1.95267		1.24492	47.639		79.3969	78.0627		97.133	91.0546		97.3036	79.25
RBD2a	159		0.281757	6.46069		87.2247	88.2931		0.287122	2.06907		88.3124	87.5474		88.2464	70.6608		102.504	104.709		94.2429	79.726
RBD2a	160		0.0916603	4.30185		73.4942	87.6825		1.33182	3.27847		2.62432	68.1437		85.0262	75.2129		91.0807	97.9085		89.8417	78.412
Trimer	161		3.42427	5.86301		88.7185	92.9087		47.416	77.7969		91.2547	87.0958		101.35	66.9734		102.095	93.4527		92.4458	77.8826
RBD6b	162		8.71323	79.4218		34.6285	89.3553		4.16888	67.5825		47.9771	84.9404		96.9821	74.5664		102.843	95.2598		93.5699	80.0974
RBD2a	163		3.22602	43.6931		84.5026	92.1544		0	11.6739		6.84458	76.3777		72.959	81.4764		93.134	91.8382		87.7933	81.1751
RBD2a	164		0.0882103	1.96545		89.2022	93.3342		1.01558	2.01585		62.1641	89.4903		93.4485	83.0747		102.749	93.5043		89.4245	82.1126
Trimer	165		31.6627	85.1319		87.5685	93.7638		13.7746	72.3385		90.2237	86.8605		89.815	76.0292		105.659	94.9936		80.9889	71.3702
RBD5b	166		3.10742	85.4542		12.4852	88.5197		2.9724	74.0297		14.7537	77.8803		16.7705	78.023		8.4668	81.325		15.9767	68.8758
RBD2a	167		0.253417	3.15514		75.1862	90.2281		1.14357	1.73408		0.0622499	5.93029		83.6139	83.3179		94.1481	82.4685		70.1925	67.0946
RBD2a	168		0.530882	6.30101		21.8702	87.6704		0.287122	1.96183		1.40664	77.9649		95.184	93.8474		102.257	88.2898		88.0174	83.431
RBD2a	169		0.175661	7.73967		37.8978	86.8929		0.555995	1.43112		9.19338	81.7087		85.9154	97.6611		108.444	104.321		94.2697	95.3598
RBD5b	170		2.76149	77.4816		11.8744	87.2236		1.63367	78.6396		18.4279	86.5557		5.02536	78.6555		3.31555	87.2222		15.4967	95.9818
S2	171		57.127	83.6333		82.157	90.6505		75.7698	90.0711		88.86	88.5376		67.619	100.209		91.2614	95.1542		107.589	83.832
RBD5b	172		26.3861	81.4915		52.9377	94.7442		7.73357	50.6193		57.74	86.0852		68.2238	82.9072		61.3408	92.2409		57.8462	75.8769
Trimer	173		24.593	32.6631		90.5701	95.2883		35.9358	78.6901		93.9504	91.5977		91.9256	91.9276		105.072	94.2295		101.962	80.0256
NA	174		81.2376	81.6157		92.0356	97.4532		42.0957	83.5097		90.0752	83.4268		89.854	87.4335		111.119	100.99		93.9682	87.41
NA	175		98.6056	91.2001		98.1835	90.3623		75.0322	89.8631		93.4605	91.8668		91.504	94.021		105.055	97.0384		81.2456	82.7528
	176		93.7526	89.5866		95.5368	93.1015		100.222	87.1484		95.7439	88.4223		97.9283	83.0091		102.562	94.6946		96.5262	88.2732
NA	177		91.4606	88.6814		98.6665	96.3858		85.3524	90.4855		95.7972	86.1984		90.983	97.1947		107.741	106.269		68.6459	72.1759
RBD5b	178		85.4583	85.5796		88.4944	89.9932		77.8363	90.2407		86.4748	80.8171		93.0654	89.9083		107.283	94.6967		69.9475	71.6322
RBD2d	179		0.434749	40.0734		79.9752	95.9648		106.591	90.061		84.7822	89.4321		90.3257	90.0873		109.445	78.8097		81.0276	90.2106
RBD3a	180		24.1858	64.887		14.7846	36.9876		16.8998	38.5652		16.4892	27.2877		102.187	105.24		91.7627	87.9977		91.8409	94.8453
RBD5c	181		0.178831	0.574011		1.73627	3.31646		0.290878	2.06472		85.1469	101.367		108.163	96.3288		118.901	106.33		116.399	104.914
RBD2d	182		0	0.385373		16.7043	88.257		0.426098	0		96.5305	98.6013		93.3183	81.6683		114.416	108.936		109.81	107.595
RBD2d	183		0.543783	0		0.0564842	3.15214		52.3914	91.4061		0	5.91879		5.10425	61.0116		7.67676	60.3545		13.6211	90.5374
NA	184		0	6.62335		1.23346	7.97576		0.704909	8.36835		1.69072	17.1555		25.0659	77.779		30.7094	85.7715		1.0884	9.09178
RBD2d	185		0.44467	0.851328		93.928	99.9924		0.544506	11.2927		95.6637	94.3396		87.3539	104.06		117.305	111.807		93.9954	98.345
RBD1	186		0.0924175	11.6046		94.1986	91.9977		0	9.41864		70.6695	92.9164		96.317	106.445		102.173	103.201		102.836	96.075
NA	187		40.3169	38.8027		97.2348	96.1286		79.422	60.1194		95.5707	91.4039		93.7136	97.9973		93.5366	100.18		90.8191	95.1831
NA	188		34.0338	39.0618		84.4111	97.9618		93.6895	94.5475		61.6504	65.5489		87.0481	95.395		88.9865	103.951		104.867	100.213
NA	189		25.2957	35.0719		98.3791	98.1524		72.1566	95.8687		94.5245	93.6117		90.6687	85.8829		113.784	99.2728		83.4374	81.5956
NA	190		29.9116	33.7659		93.2356	103.341		103.521	106.259		91.6905	87.4077		90.3282	94.4565		84.7727	87.5449		96.4939	86.7802
NA	191		5.1208	21.2977		92.0702	97.4011		106.82	103.008		41.8842	45.2333		99.3578	98.5142		88.6841	92.2588		107.774	83.9885
NA	192		0.269567	0.195852		2.33435	69.3788		11.114	78.5411		0.288972	67.4545		107.35	105.349		117.913	93.7293		0.198426	57.1868
NA	193		0.371736	0.351682		4.292	78.8727		88.1385	122.38		3.39674	91.3229		124.878	107.773		113.81	119.013		44.6726	107.173
NA	194		0.113135	0.109091		6.79837	62.8559		3.97693	46.9457		10.7431	69.9546		59.8033	100.724		62.1725	104.556		11.7572	118.57
NA	195		0.232942	0.109912		0.199745	52.1172		64.8506	108.5		0	0.27376		114.472	99.8433		105.315	109.472		72.7862	108.772
NA	196		0.325533	0.222899		3.66629	35.0566		7.78403	40.7364		9.25276	47.7066		60.2271	99.0587		50.4898	101.004		6.54727	92.0575
NA	197		0.219225	0.103426		4.48229	44.7961		5.46568	32.9945		7.18186	54.7149		46.3869	103.272		44.4864	100.686		5.57534	75.8376
NA	198		0.219151	0.531075		0.318777	21.9283		6.22845	31.2235		0.066447	3.55172		6.34774	86.361		2.87828	78.0585		5.94725	70.3404
RBD1	199		0.41354	0.874906		107.24	105.725		5.29782	76.0983		12.9684	67.4198		109.566	113.178		113.817	110.334		109.969	105.338
RBD2a	200		0.589455	25.1796		104.319	103.072		0.553998	10.9575		21.016	94.983		111.091	98.9172		102.189	104.05		112.485	118.018
RBD2d	201		0.102308	8.33782		110.198	104.846		75.7298	113.248		104.412	105.268		102.499	103.339		113.73	100.645		108.983	101.993
RBD2a	202		0.392732	46.2045		8.62846	72.0046		0.524869	25.2859		1.69503	73.735		101.766	96.2063		116.634	112.094		108.953	107.65
RBD2d	203		98.5949	100.077		113.175	104.921		110.332	99.4835		108.524	117.269		111.856	109.296		116.402	108.279		121.662	117.039
RBD2d	204		101.405	99.9231		110.18	107.093		115.449	103.457		109.407	118.149		111.916	108.221		101.623	124.184		117.898	119.138
RBD2d	205		0	0.318548		107.203	99.5248		1.19608	26.1888		109.486	113.078		94.7541	93.6187		101.205	108.5		110.067	113.749
NTD	206		62.3926	55.3254		99.1268	97.9585		63.8854	81.3614		103.116	100.854		101.566	100.949		116.65	92.7532		88.8031	100.523
NTD	207		22.6494	24.6942		100.805	95.6842		97.0608	103.701		61.4966	80.6116		99.2208	92.9243		106.176	101.857		109.42	110.027
RBD2c	208		0.0945434	0.822792		0.234296	20.1506		0.822988	0.313778		0.353675	3.2428		92.1872	96.9546		107.427	102.245		72.7368	98.4952
NA	209		89.1524	100.336		94.6393	100.604		96.0786	91.5969		100.507	96.3005		103.56	88.1182		103.667	91.6948		97.3654	106.338
NA	210		0.368913	0.714076		0.0598457	0.634938		0.413541	1.78983		0.133504	0.495205		0.777784	17.2329		0.742409	18.2135		1.05999	55.6561
RBD2d	211		0.0920186	0.101421		105.372	98.4782		0.14057	0		104.012	96.3403		97.406	99.7435		114.214	98.4322		101.336	104.733
RBD7a	212		0.0947092	0.50245		0.117395	0.0579403		0.151707	0		0.392823	0.626154		85.931	89.5791		106.698	97.165		83.5728	98.8556
RBD3a	213		0.0904511	4.69153		0.0594204	6.42377		0.426492	5.41035		0.200063	15.1231		82.7842	96.7988		106.87	114.269		108.482	104.223
RBD6b	214		0.38129	7.88343		0	9.08352		1.96745	7.58357		0.286535	18.5243		102.147	99.9062		121.39	115.732		106.65	116.222
RBD4a	215		1.00218	1.33586		105.113	99.6899		86.1076	97.7944		105.35	101.453		100.001	100.282		114.855	115.346		97.8992	107.013
pAb	216		1.65208	78.9499		39.3534	95.1529		5.97553	95.1118		41.9967	115.187		70.4406	100.886		74.0995	128.123		35.1395	124.383
pAb	217		0.429441	13.721		0.202814	59.5143		0.565602	30.6639		2.73069	76.6997		0.837745	83.0145		0.770952	103.884		0.875957	86.1436
pAb	218		0.102534	3.45484		0.0605683	23.1104		0.423405	9.87592		0.0679675	32.3791		0.131131	54.8375		0.59021	57.6168		0	45.7017
pAb	219		86.9407	88.7151		99.9329	99.065		86.1117	87.7337		102.848	98.6293		98.1485	92.0014		97.1527	99.5272		105.22	107.055
S1	220		88.5628	93.0824		87.4282	97.0668		80.266	94.2562		89.5779	94.5886		79.401	90.0488		105.207	93.7217		72.4065	93.5275
S1	221		101.068	97.0418		97.9471	103.635		82.403	94.3181		103.849	101.937		92.651	98.9039		101.669	108.82		95.3923	100.849
S1	222		94.8103	94.3726		100.421	100.128		97.6262	101.961		100.577	101.159		94.239	96.7427		110.684	109.109		111.793	98.9243
S1	223		11.7145	22.8664		71.661	94.3934		19.4081	33.8348		87.8465	98.7815		91.9729	98.7888		97.2763	108.402		17.2324	21.1131
S1	224		72.9928	92.4176		9.39211	95.1486		89.1702	90.6618		15.5859	89.5576		85.475	101.833		108.667	104.775		84.9788	96.9573
S1	225		92.1991	83.5821		105.141	99.8328		98.1286	105.862		103.97	97.6869		99.0489	101.356		100.952	104.393		91.7476	109.362
S1	226		81.782	77.7761		101.947	107.22		102.442	100.779		107.556	105.028		86.7088	101.424		115.401	108.197		102.204	105.72
Trimer	227		87.6304	91.2252		106.498	99.4232		95.2551	101.692		103.583	103.232		95.2699	100.637		103.589	113.999		102.881	97.071
Trimer	228		110.381	113.7		108.66	102.765		115.004	101.005		110.874	118.808		101.762	108.864		117.497	121.588		99.6357	113.155
S2	229		93.7761	99.691		105.268	101.727		109.295	113.247		104.581	107.904		93.1279	97.0211		103.061	107.179		114.657	109.729
RBD5b	230		6.48858	78.4893		13.4446	92.004		5.86014	81.6521		18.6019	96.619		7.63561	77.0564		4.36343	94.8542		24.3807	92.0186
RBD2b	231		0	0		0.0614287	0.178599		1.11799	21.5802		0.404225	0.142202		20.6139	69.728		29.8942	71.9663		15.417	69.7981
RBD5c	232		1.40306	14.483		0.486073	32.3099		2.7776	78.5661		0	71.0322		0	27.2481		0.302153	45.5849		0	46.819
NA	233		75.9063	88.794		54.9045	98.8329		52.1533	95.4841		45.1662	92.7873		39.1835	93.2865		45.0838	96.2908		51.8294	101.91
RBD1	234		0.0995102	12.99		0.248392	5.73175		0.295248	3.15663		0.203852	7.37896		0.529234	3.40407		2.02697	6.49989		0.20484	5.20757
NA	235		0.101252	0.205457		0	0.121338		0.617321	0.484998		0.135468	0.416408		57.7783	101.68		71.9123	90.3132		57.4773	86.314
NA	236		0.100156	0.104411		0.12325	0.0590019		0.458024	0.338463		0.131439	0		8.39245	62.1307		11.3127	75.3996		8.37728	65.4878
NA	237		93.5105	101.906		104.034	98.9622		98.2834	82.9419		97.4846	100.119		80.4621	86.7952		97.295	99.8906		94.7169	100.68
RBD4c	238		4.57256	56.5643		3.93337	92.8065		48.8105	89.6586		98.1638	102.248		0.130089	35.0173		102.79	101.054		3.81862	85.2489
RBD2a	239		0.284294	3.09779		0.128688	9.54935		0.87471	3.59862		0.199054	5.93633		43.1099	101.653		35.6736	102.791		33.1345	104.038
NA	240		60.9421	88.69		100.455	104.867		76.4839	96.8332		105.982	117.569		110.892	111.383		107.765	118.175		99.3039	118.873
RBD7a	241		0.320593	0.6461		0	1.70933		0.286338	0		0.138248	3.27218		13.3367	92.3895		18.615	108.751		105.551	121.36
RBD7a	242		0.286811	6.53056		0.0624691	11.5535		0.436027	0.992832		0	11.1113		49.1507	90.8036		63.1915	98.0182		100.442	98.8258
RBD7a	243		0	18.2826		0.120525	32.3099		0.588681	4.66124		0.0661763	24.1587		27.5731	87.1468		39.7939	98.1145		107.015	101.635
RBD7a	244		0.0967749	3.37028		0.122408	3.82593		0.594832	0.293222		0.198815	4.0134		10.3344	80.2267		23.4224	90.5797		98.2302	99.4628
NTD	245		18.1128	18.7833		58.5515	64.2937		44.0877	48.1462		101.747	96.2988		76.9648	95.3432		101.396	95.3132		48.2125	60.6521
NTD	246		1.61852	5.13913		12.0326	33.967		92.0734	92.6857		8.02242	14.1585		86.3719	99.8161		104.408	98.0311		106.364	99.8839
NTD	247		28.0117	31.9157		96.1516	105.247		62.172	78.7357		60.1113	87.0282		83.7998	99.9871		97.7766	94.9111		85.2685	84.4979
NTD	248		20.0667	38.6044		95.96	97.5423		84.0968	91.7606		47.5259	80.227		82.3797	95.7151		104.089	100.955		91.2774	88.1379
RBD2a	249		0	1.60441		99.6438	101.066		0.441758	0.160884		0.137526	9.07145		87.2091	98.0017		104.092	102.571		83.0648	89.0078
RBD6a	250		8.79963	85.2302		18.9269	100.561		11.2795	106.904		26.303	94.3811		19.1154	93.5488		21.0324	102.838		26.498	88.3576
RBD5c	251		0.376088	12.5024		0.968392	10.8108		0.42904	9.36753		97.5489	103.27		1.66497	21.9206		108.553	92.0514		0.79664	80.9095
RBD2a	252		0.285547	10.4552		114.166	106.72		0.452903	3.66256		0.331597	29.0848		113.748	97.7876		100.481	105.034		117.355	112.302
NA	253		6.38624	7.37335		110.951	102.985		96.371	119.247		78.4986	110.655		108.132	101.722		112.734	113.298		105.747	116.498
NA	254		30.3475	30.3738		80.1793	97.4377		50.502	66.3312		104.088	100.984		93.4146	102.352		99.2031	100.619		34.4863	33.8143
NA	255		39.0604	46.8107		100.598	100.904		49.0628	66.0415		78.3716	104.046		93.7386	84.6035		93.4759	106.786		18.6035	48.1765
NA	256		87.9494	91.8295		102.959	96.6706		87.4144	93.994		97.582	100.484		76.8308	102.306		86.686	90.4859		100.733	93.209
NA	257		27.9803	32.2884		75.7285	94.8159		36.6863	48.5347		102.199	98.8349		78.93	89.3657		106.863	96.1581		42.3544	33.2938
NA	258		46.384	50.9194		112.24	116.433		44.1036	74.0597		95.4215	102.202		84.6815	96.8695		97.7735	106.672		21.0455	31.227
RBD1	259		0	0.676659		99.6371	97.1177		0.89099	0.499897		1.31172	50.294		88.0105	89.6527		100.968	96.1571		90.3548	93.4275
RBD2c	260		0.100748	0.545285		101.818	100.354		0	1.82868		94.0713	103.153		0.516402	9.28196		0.439822	4.46815		93.2729	90.1373
RBD5b	261		4.83893	84.4364		4.93875	84.6981		3.1685	75.0126		4.49848	87.159		2.05403	72.8552		3.46803	77.7407		10.521	67.9324
RBD4a	262		0.486491	56.6456		105.695	101.088		61.2509	89.6975		100.616	93.4618		97.6513	103.445		107.786	104.544		96.7016	94.638
RBD7b	263		0.0929961	71.7939		0	60.1164		1.00601	32.6131		0.213023	71.9907		104.014	102.715		96.1593	91.2435		74.5719	93.0596
NA	264		57.9862	68.1315		83.6866	105.55		40.8676	69.9994		102.619	104.898		110.132	102.957		102.097	99.0161		21.8032	37.2808
RBD2a	265		0.220344	1.40391		75.7612	107.021		2.27524	1.30304		38.3286	106.44		112.344	100.19		116.68	120.154		112.946	130.75
RBD2a	266		0.692106	1.3733		0.393022	17.8355		0.817875	1.43358		0.201768	18.1364		43.0924	88.3457		63.7268	98.6386		96.5526	110.824
RBD2a	267		0.0985414	1.07816		103.65	99.4041		0.153476	0.348265		11.4708	101.402		88.4453	90.6338		102.454	101.186		88.1265	101.846
RBD4b	268		0.211289	0.546816		0	0.17641		0.286572	2.82991		1.04682	11.0812		20.2726	74.2204		79.057	105.025		0.406526	0
RBD2b	269		0.101284	2.87393		0	7.49968		1.32195	4.92902		0	27.8719		2.65035	90.3231		12.881	95.4659		0.212424	82.5125
RBD2d	270		0.111384	0.10657		74.9531	99.2167		0.145463	0.352073		44.5565	101.232		82.5667	98.6248		100.431	105.165		98.0665	104.154
RBD2d	271		0	0		56.7299	93.8924		0.148373	0.175541		58.9446	100.669		97.7999	98.4355		96.8893	91.5858		95.8348	100.323
RBD2c	272		0	5.07985		74.3792	92.2802		0.147707	1.63146		81.0092	99.2602		101.696	91.8034		87.0886	100.07		99.3211	97.5418
RBD6b	273		0.195124	0.107058		0.128261	11.9268		0	0		0.138352	26.4477		87.6807	98.5889		91.2328	102.187		90.7907	101.354
RBD6b	274		0.195065	0.873271		0.128688	0.990849		0.142665	0.535859		0.146926	0.753627		99.8447	104.731		95.7643	95.5667		88.9662	89.6927
RBD2b	275		0	0.326561		0.0639341	1.678		0.432209	27.3022		0.208154	0.349244		107.149	102.918		98.4594	97.3346		98.7373	100.217
RBD2b	276		0.504369	0		0.0705325	0.522808		0	1.19352		0	0.0747823		117.485	115.007		97.6932	99.0827		107.198	104.795
RBD2d	277		0.341913	0.338112		106.337	107.12		108.84	117.956		104.313	110.637		108.718	119.872		124.487	128.441		134.272	124.795
RBD4b	278		0.109022	1.9403		0.261946	3.02453		116.81	112.362		2.95615	70.9814		67.3988	104.93		115.777	103.446		5.71292	81.247
RBD4b	279		0.111615	0.549905		0	0.985612		122.766	105.598		0.139611	5.84418		1.34138	2.49837		1.2919	5.81552		0.237193	1.82722
RBD2b	280		0	2.28097		0	2.85837		42.7715	111.933		0	2.22868		98.1095	109.919		125.626	97.4449		127.213	109.721
RBD4b	281		0.206309	13.0238		0	42.9023		116.263	109.99		0	11.3207		10.1016	79.8783		2.01165	24.4781		0.437978	26.3439
RBD2d	282		0.10513	3.25954		99.1414	107.709		113.694	119.331		106.661	116.385		102.589	100.602		114.186	100.526		128.542	113.657
RBD6b	283		0.428872	9.98918		0.138839	37.759		0.434229	10.2832		0.0710808	34.5559		111.374	108.958		109.46	100.202		127.324	99.4472
RBD6b	284		0	17.209		0.196511	46.6551		0	15.0562		0.0692628	49.5862		103.734	108.11		106.72	105.196		132.873	98.856
RBD2b	285		0.425073	34.5945		1.04234	48.5727		0	14.4629		0.21429	30.7554		20.5405	84.2212		22.7326	87.3883		24.2804	98.0188
RBD7a	286		0.983519	75.1877		0.591541	102.117		1.29274	57.2662		2.15556	99.5101		110.347	113.445		92.9411	88.6689		93.6856	96.2012
RBD7c	287		0.212886	77.6469		0.0683229	90.7956		0.584921	79.0576		0.859383	94.1422		80.6112	115.094		65.6403	103.596		80.0993	103.904
RBD2b	288		0.104351	2.30522		0.141144	10.1404		0.139048	2.28753		0.0754287	19.209		61.998	116.734		35.6306	103.502		30.7668	107.387
RBD2b	289		0.733608	0.310524		0	0.576418		0.951617	0.350622		0	0.140909		31.0172	105.538		39.5826	98.0172		30.092	98.0457
RBD2b	290		0.0877756	0.567841		0.0631555	0.232826		0	0		0	0.130642		0.437952	1.5615		0.447759	0.446699		0	0.313931
RBD5a	291		0	0.217228		0	0.182793		1.33492	0.518111		0.188335	1.74605		3.38321	47.5419		9.37481	56.2864		6.3952	43.6928
RBD2b	292		0.0863324	0.31152		0.0622598	0.120156		0.503086	0.345652		0	0.338862		0.784142	4.83447		0.59059	5.75297		0	6.51938
RBD2b	293		0.356613	0.826215		0.185835	1.83717		0.174202	2.32482		1.20464	0.587278		1.26763	33.5182		1.64464	26.756		1.76189	37.8109
RBD2a	294		0.170877	0.827006		0	1.03501		0.341016	1.00318		0.126993	0.721347		0.607334	2.24796		0.876643	1.69849		0	0.478796
RBD4b	295		0.171554	0.424207		0	0.678085		0.332699	9.84217		0.0639579	2.29192		1.31315	2.68377		0.907558	2.4297		0.385602	2.3856
RBD2a	296		94.564	107.759		96.1638	97.337		106.063	108.991		101.589	99.8725		105.307	115.604		101.116	107.371		98.55	91.2134
RBD2a	297		0.0820403	1.80541		0.124586	12.8458		2.43175	4.067		0	6.79505		1.59308	99.0742		4.11028	68.8464		30.2044	101.54
RBD5b	298		0.178398	27.7431		0.124453	82.3861		0	42.4174		0.403137	78.3854		2.31557	110.854		2.92618	102.179		0.946395	84.4113
RBD2a	299		0.323792	3.09971		0.0588281	1.04739		0.692107	5.02429		0	6.51458		0.316568	6.9756		1.07758	2.14934		0	3.85553
RBD2c	300		0.241827	1.12102		87.3043	101.84		0	12.3652		99.7049	105.232		101.5	133.698		92.4364	110.36		101.849	106.526
RBD2a	301		0.0913626	1.25101		47.552	97.6602		0.342207	4.45191		0.324917	22.2449		95.726	129.493		101.413	103.748		99.6012	102.261
RBD2a	302		0.261604	28.5557		0.316896	38.421		0.809017	7.14487		0	34.5226		2.01655	60.0738		1.63326	44.8553		1.05086	45.6534
RBD6a	303		12.838	98.7466		18.8805	88.2187		0.319292	59.6733		26.0937	92.9489		95.763	96.6834		94.4345	90.3299		81.5531	84.1994
RBD4a	304		11.6282	49.8863		70.8491	93.1062		0.333213	1.38862		68.0249	93.5237		95.2074	89.7795		81.6641	85.791		13.7205	67.8002
RBD5b	305		93.0349	94.0633		92.0503	91.2398		0.482081	13.3937		93.4037	94.5422		88.7062	86.4845		81.9421	99.9561		68.1911	80.7035
RBD2c	306		2.78016	42.1131		88.0113	88.4032		0	11.3832		93.8582	94.5695		93.6761	103.527		92.6533	90.3529		76.656	85.4391
RBD2b	307		0.574282	1.3688		0.121243	2.62979		0.337703	11.0773		0.130498	0.251154		38.8539	97.3619		61.7283	93.463		39.5443	89.9841
RBD4b	308		0	1.04007		2.46479	27.1771		0.171212	17.6556		95.4057	95.3293		67.6273	109.505		94.5888	88.7552		0.34228	6.45789
RBD6b	309		0	1.1161		0.624833	65.8177		0.344395	1.67286		0	1.61713		102.893	100.935		72.5166	96.7365		48.8094	85.9519
RBD2b	310		0.0891531	2.4464		0	3.59302		0.690555	45.7527		0.193375	0.86838		87.9542	108.087		78.4218	85.8512		70.4918	91.4707
RBD2b	311		0.648948	0.534108		0	4.46428		1.61271	85.564		0.126962	1.1375		109.698	126.038		94.478	102.715		80.6373	90.9001
RBD4b	312		0.479306	1.29707		0.171245	0.346454		1.03583	6.65318		0.204583	4.11522		0.469655	61.1224		80.4075	106.62		0.380823	12.1404
RBD4b	313		0.180724	0.647123		0	0.0611883		0.35718	6.43902		0.618042	18.8659		0.312551	42.0663		92.4846	100.299		0	2.90706
RBD7a	314		0.169747	0.654981		0	0.119597		0.170562	0.657519		0	0		0.955504	1.4049		0.135975	0.271699		89.8926	96.2382
RBD7a	315		0	1.88438		0.360441	0		0.318255	0		0.0639739	0.0624605		1.23799	0.161049		0.135225	0.659676		86.6839	78.2574
RBD7a	316		0.343532	0.549711		0.115495	0.113644		0	0		0.0620914	0.378721		0.299766	2.05163		0.517058	1.30623		92.4563	73.1623
RBD7a	317		0.0839279	0.565856		0.115181	0		0.343298	0.586196		0	0.062476		1.55073	0		1.63461	0.932562		84.1099	74.5624
RBD7a	318		0.175152	9.95226		0	1.28604		0.347504	1.70421		0	1.80865		0.775365	27.0288		0.413579	13.1363		75.8115	73.4359
RBD7a	319		0.0852073	1.82803		0	0.057456		0.166247	0.299671		0.31646	0		0.919186	0.746339		0.542074	0.784915		76.2874	91.2067
RBD7a	320		0.0846041	1.35097		0.059052	0.224209		0.509911	0.161281		0.509113	0.0612863		2.04021	2.65116		1.2	1.06172		80.1737	77.4964
RBD7a	321		0.422505	1.00936		0.224851	0.0595988		0.681386	0.450753		0.56612	0.0615417		1.39761	1.3793		0.801244	0.924422		111	93
RBD7a	322		0	2.66001		0.294886	0.172754		0.172142	0		0	0.0676262		0.438819	3.30208		1.3256	1.18159		37.3672	48.8626
RBD4c	323		1.22828	32.1254		0.463707	12.085		17.9771	122.379		39.2142	84.7989		1.26447	30.3852		53.5903	95.4363		0.760665	6.309
RBD4c	324		55.6802	104.239		71.9712	96.8251		2.93272	130.82		15.4907	100.768		55.8018	117.717		20.613	103.238		4.58907	4.44547
RBD2a	325		7.33169	66.2104		55.9326	102.745		1.4528	34.6677		4.41681	62.5909		102.067	120.339		108.475	111.602		94.0406	92.009
RBD2c	326		0.172236	26.3092		26.7788	90.1983		0	0.158761		0.654331	60.7458		0.459593	16.2816		0.963083	15.3591		0.738521	22.7984
RBD5b	327		92.7778	99.371		92.3515	92.7764		39.126	61.7652		89.879	95.3242		100.314	96.1698		81.2343	87.9785		79.7206	78.1633
RBD5b	328		80.5971	96.2189		84.3788	96.8581		29.8836	54.5849		85.0812	96.0915		92.1723	90.5287		88.6515	86.9602		73.2195	82.2565
NA	329		94.53	91.561		90.2527	94.6576		76.7583	57.6641		96.4597	96.286		85.6845	89.9886		84.331	88.0291		74.0676	74.7371
RBD7a	330		100.72	96.3742		94.1998	89.3145		96.3612	93.9163		94.4323	97.7632		107.56	96.3655		98.7333	84.8558		84.7407	69.6146
RBD2a	331		0.331854	0.516879		0.221586	0.867433		0.33086	2.84077		0.060146	3.08692		3.77322	77.2393		4.89606	70.3515		2.29883	47.5752
RBD2a	332		0.0827258	1.27555		0.21991	5.79156		0.161126	1.49012		0.12272	0.490051		100.652	94.2459		87.659	89.698		72.4717	94.9361
RBD2b	333		0.0799396	0.440667		0.0537208	0.173877		0.169649	0.311938		0.119141	0.121153		0.151006	1.218		0.661397	0.663196		0.254604	0
RBD2b	334		0.0890157	0.973605		0.0562536	0.0574845		2.18412	0.463901		0.185867	0		1.7148	5.00001		0.399844	5.9219		0.122083	3.69452
RBD5a	335		0.313893	1.42393		0.559291	2.09543		1.5336	0.934618		2.26002	13.8362		80.5949	111.401		90.3256	98.9807		89.4969	80.1787
RBD5d	336		0.171681	0.954465		0.0575618	0.511147		0.836655	0.431415		0.337546	1.05007		55.5746	106.879		33.5387	92.8464		0.2403	0.624866
RBD4b	337		0.519677	0.813751		3.41616	10.1604		5.94835	42.6324		38.9707	94.0448		82.6476	114.652		112.757	112.567		2.63591	11.4384
RBD4c	338		1.43827	2.69071		0.350223	37.5943		0	4.38797		2.28759	80.0346		0.865926	33.1271		0.570817	56.0299		0	13.8123
S2	339		71.818	95.3692		85.1628	91.5803		82.8355	85.3587		90.6151	94.6112		105.981	108.262		89.3193	95.9992		71.0411	78.4635
S2	340		47.7098	100.275		27.0167	87.6539		57.7633	77.3144		25.4295	49.3282		93.5607	95.4426		63.1958	82.1198		85.5009	76.2479
S2	341		88.737	102.973		81.1173	89.4984		61.1845	87.2631		90.7472	92.4563		99.3603	100.825		74.8317	84.8552		65.9693	60.401
S2	342		84.0122	88.8813		79.744	88.2639		67.7155	86.6218		86.6027	93.1904		94.9792	95.564		81.4604	78.9544		67.009	67.8226
S2	343		83.4259	101.823		91.2751	92.414		84.5149	85.9348		98.8441	98.9456		95.2486	101.376		69.2986	93.2426		65.9214	74.3875
S2	344		18.287	99.5598		6.50027	84.8097		80.7644	86.5864		7.61013	87.4903		111.14	98.5306		68.3647	78.1162		71.9871	68.9063
S1	345		32.1317	40.6427		87.7438	97.2279		50.9364	76.0316		63.9196	86.1961		99.7296	62.432		89.74	95.8505		69.4825	73.5115
S1	346		30.8634	56.2405		57.8772	71.7229		72.9106	77.7618		37.9815	58.7097		76.8548	98.2635		91.9531	101.162		69.5361	77.9894
S1	347		100.393	111.15		92.7953	97.3634		97.6608	96.3665		99.6182	101.141		100.779	105.051		95.7425	88.148		86.0145	75.2516
S1	348		105.043	106.944		111.041	105.3		115.108	111.785		98.793	98.9868		94.4609	121.076		103.141	104.481		112.077	94.6666
Trimer	349		38.0524	42.2373		99.9148	102.405		111.377	112.658		88.233	94.5502		95.6853	113.148		102.03	109.923		93.6417	91.3813
Trimer	350		32.751	39.9013		101.416	95.9742		75.5722	92.231		53.6282	52.6339		83.5509	110.41		66.7487	91.0709		94.0698	89.9651
RBD2d	351		0.0833225	0.556516		96.5878	94.6246		42.5516	84.1961		96.2971	97.4164		99.4035	102.512		94.0421	97.4719		85.4079	81.5237
RBD2d	352		0.428778	2.60936		92.0933	99.0798		42.8677	96.7411		97.8196	100.742		104.986	107.222		93.1098	87.5174		72.3795	73.1247
RBD2d	353		0.168673	4.3005		98.7965	96.414		51.5841	96.0756		95.0957	97.6222		100.556	108.326		81.7615	85.9316		82.6247	82.5014
RBD2b	354		0.16855	1.23581		0.232781	2.21909		0.334143	1.62031		0	3.43961		2.22392	12.5921		0.698133	16.7304		0.526878	19.5588
RBD5d	355		0.168837	2.76732		0.0581227	1.36507		1.02272	1.98325		0.381739	3.94679		32.7308	83.582		23.0528	69.2104		0.517194	10.4846
RBD2b	356		0.0825681	1.12152		30.2471	85.693		0.835876	11.7052		32.0651	89.7322		85.1138	102.293		91.1242	93.2405		71.4875	71.9422
RBD2a	357		0.0880432	3.59028		88.3976	96.9646		0	0.479719		0.128722	5.89181		81.1072	110.74		81.4347	92.5499		52.5065	76.8427
NA	358		0.551227	78.8346		8.55998	71.5522		78.9751	98.8027		43.6229	97.1462		94.1149	116.385		98.6765	80.5768		40.8462	78.1799
RBD2a	359		0.268912	0.616905		0.0597343	3.53399		0	0.151747		0.062763	0.36381		0.146806	11.4631		0.438228	4.54065		0.523576	2.42673
RBD2a	360		0.088856	2.0076		0.231335	0.288856		2.35949	2.00889		0.128722	0.323491		0.156939	2.44726		0.495976	5.05993		0.190412	3.99452
RBD2a	361		0.0951505	2.24226		0	0.890009		0.966641	2.61309		0	3.42821		0.906654	4.38699		0.161588	1.77335		0	2.35445
RBD2a	362		0.176535	0.666673		0	0.0597987		1.41141	1.68935		0	0		0.914446	0.959416		0.851094	0.581054		0	0.299565
NA	363		0.258546	106.195		0	72.5639		108.258	105.096		0.656181	74.8551		105.976	108.767		94.9073	90.1077		77.5453	86.2575
Trimer	364		0	8.21496		0.335897	9.68546		93.9825	102.12		0.199158	8.67539		0.596708	7.35409		0	6.56282		5.2622	64.8128
NA	365		0.355424	29.5399		0.342406	82.0125		45.1437	41.9856		1.23124	76.4829		116.497	115.3		89.2114	93.0449		22.6358	22.3731
RBD7b	366		0.169997	35.3737		0.23906	39.8752		0.169064	15.2257		0.0659401	44.7994		82.56	114.025		67.9617	85.3533		41.929	76.0188
RBD4c	367		0.0897535	6.62686		0.296011	68.5202		0.344725	36.0888		14.4974	94.2714		1.9212	66.1351		15.4389	72.8667		0.177197	32.1437
RBD3a	368		0.17288	0.550271		0	0.0595835		0.175507	0		0.319709	0.0605764		0.600954	0.335045		0.53772	1.78451		0.171667	0.156127
RBD2a	369		0	23.7257		0.174936	3.94163		0.68813	18.7148		0.126271	18.1644		0.873317	34.9653		0	16.5329		0	34.0943
RBD4a	370		0.204387	0.949178		0.124121	16.413		0.193328	9.55367		0.0672071	21.2511		0.59711	17.3789		0.597922	20.4611		0	22.1274
RBD4a	371		0	0.325733		0.238814	1.08874		0.707094	0.829729		0	0.504453		2.97869	1.08541		1.58325	1.78697		0.372466	1.09456
RBD6b	372		0.484669	16.7415		0.180314	40.391		2.31018	26.6329		0	53.2965		0.327078	99.6107		0.611781	49.3091		0.563409	79.2575
RBD6b	373		0.301775	16.4145		0	35.1678		0.951953	19.9763		0.0789243	31.1846		0.760992	72.414		0.601196	59.1112		0	86.0824
NA	374		0	0.232605		0.133218	0.12573		0.885465	7.54408		0.145814	0		16.3216	83.5516		16.7203	72.103		3.10858	3.70941
NA	375		0.189313	0.60707		0.133104	0.0623742		0	29.6955		0.0725547	0		0.32504	38.1289		0.423969	33.6424		0.616838	29.8924
NA	376		0.0919443	0.968426		0.243501	0.19161		0.203016	0.574232		0	0.0647482		76.4922	122.705		60.5705	97.775		6.07007	16.5627
NA	377		0.280069	0.437835		0.122038	0.126866		0.187737	1.58865		0	0.0620283		2.14388	54.8254		1.1711	71.8516		0.40598	65.9547
NA	378		0.187622	8.85899		0.421168	47.6859		5.64704	31.314		0.139025	83.4678		0.594308	63.8216		0.550775	62.6187		0	15.9736
NA	379		0.835703	1.02716		0.126106	0		0.390864	0.722273		0	0.330649		0.483659	75.8492		0.573441	72.469		0.379768	19.9415
NA	380		0	0.965217		0	0		0.591877	9.80937		0.0713782	0		0.15971	47.9306		0.141265	48.1529		0.385936	0.507187
NA	381		0.644123	3.80532		0	0		0.405269	0.365193		0.0721651	0.0672458		0.737448	43.4096		0.677458	38.8369		0	46.482
NA	382		0.577885	2.90487		0	0		1.02396	0.720672		0.283453	0.0704148		9.38722	77.9119		6.17246	73.2924		0.760833	4.31101
NA	383		0.282734	0.464042		0.25631	0.0628991		0.390297	8.96815		0	0.0639563		1.02866	50.3437		0.702565	48.148		0.192551	4.0444
S2	384		45.2434	91.5559		50.8438	99.3561		56.429	116.434		54.2606	98.0131		26.7369	110.435		24.2459	88.7424		35.8909	111.05
RBD1	385		0.139515	1.00279		0	0		0	0.150206		0.412046	0.0805107		1.98819	0.841638		0.989277	0.309867		0.867973	0
RBD1	386		0.28737	0		0	0		0.422062	0.771135		0.077426	0.617146		0.830076	0.105766		0.476515	0.69625		0.491801	0.354679
NA	387		105.827	92.3269		101.835	90.4329		106.487	103.348		103.121	92.8396		88.8868	95.3422		90.5546	91.1403		91.6136	87.03
NA	388		114.283	98.4057		94.6032	92.0947		110.061	112.71		94.3161	106.867		93.0142	88.2667		91.9561	87.7157		89.7205	87.101
NA	389		60.94	93.9729		75.7277	85.8883		65.6321	104.126		77.5972	101.827		55.8027	74.2104		64.8751	87.845		72.8378	82.5207
NA	390		115.017	104.77		105.975	93.4967		104.626	105.372		104.652	105.144		84.9716	101.24		92.6964	88.2759		93.7572	87.1692
RBD4c	391		12.6442	38.3524		11.404	69.0274		27.7876	93.3833		6.17824	68.1863		8.14982	64.8489		5.95965	63.7809		0.243201	60.6004
RBD2b	392		0.97961	0.679477		0.0758758	1.56179		0	0.827742		0	0.292596		0.862421	4.3219		0.2999	7.88041		0.608003	13.7628
RBD4b	393		1.20161	1.10873		1	1		0.674374	1.39861		0.0715499	37.6918		1	1		1	1		1	1
RBD2a	394		0	1.43275		1	1		0.83335	0		0.378986	0.37029		0.862421	50		100	100		0.862421	40
RBD2a	395		0.407795	1.14346		0	6.00499		0.572621	0.435191		0.0754772	0.232239		0.98996	20.6935		0	13.5038		0.126257	23.9939
RBD5a	396		76.3086	93.062		13.5283	93.699		62.5896	94.8074		85.2862	107.774		37.4706	93.937		36.6878	90.4455		46.8097	88.4705
RBD1	397					0.154673	0								1.49367	0.952952		0.251152	0.693569		0.124666	0.765219
